# Supplementary material for: The American fentanyl epidemic: geographic variation in mortality and policy implications
Source: Health Aff Sch. 2025 Jun 25;3(7):qxaf124. doi: 10.1093/haschl/qxaf124 (PMC12247507; doi:10.1093/haschl/qxaf124)
Supplement: qxaf124_Supplementary_Data [file qxaf124_supplementary_data.zip]

Archive with 6 entries (6 files):
- Appendix Table S1.docx
- Goldstein coi_disclosure.docx
- HAS Appendix.docx
- Mason coi_disclosure.docx
- Sharareh coi_disclosure.docx
- Wickizer_coi_disclosure.docx
